# Supplementary material for: The Nucleolar Protein C1orf131 Is a Novel Gene Involved in the Progression of Lung Adenocarcinoma Cells through the AKT Signalling Pathway
Source: Int J Mol Sci. 2024 Jun 9;25(12):6381. doi: 10.3390/ijms25126381 (PMC11203618; doi:10.3390/ijms25126381)
Supplement: Supplementary file 1 [file ijms-25-06381-s001.zip]

Archive with 2 entries (2 files):
- Supplementary Table. S1.xlsx
- Supplementary Table. S2.xlsx
