# Supplementary material for: The Nucleolar Protein C1orf131 Is a Novel Gene Involved in the Progression of Lung Adenocarcinoma Cells through the AKT Signalling Pathway
Source: Int J Mol Sci. 2024 Jun 9;25(12):6381. doi: 10.3390/ijms25126381 (PMC11203618; doi:10.3390/ijms25126381)
Supplement: Supplementary file 1 [file ijms-25-06381-s001.zip › Supplementary Table. S1.xlsx]

## Sheet: Sheet1
Supplementary Table. S1. Primers used in this study
Gene	Sequence (5' to 3')
C1orf131 sgRNA F	CACCGGAGAGATGTGATGGCTTCAG
C1orf131 sgRNA R	AAACCTGAAGCCATCACATCTCTCC
GFP-C1orf131 F	GAGCTGTACAAGGGATCCGAATTCATGAGGGTTGATTCCTCGGCT
GFP-C1orf131 R	GTGATGGTGGTGCTCGAGTCATTTGGCCACTCTGGAAGAATT
C1orf131 Δ137-142 F	TGGTAGAATTTCACAGCAATCCAGATCATAACAAGAACACAAAG
C1orf131 Δ137-142 R	GTGTTCTTGTTATGATCTGGATTGCTGTGAAATTCTACCACTTC
C1orf131 Δ240-245 F	GAAACAGATATTTTCAAGCAGGAGGACAGGAAATCCAAAAAGAAG
C1orf131 Δ240-245 R	GGATTTCCTGTCCTCCTGCTTGAAAATATCTGTTTCTTGGGCCAG
RT-PCR C1orf131-F	TGACGCTCTGCTCCAGAAC
RT-PCR C1orf131-R	TCTTATGAGAGAACCAGGTAGGG
RT-PCR β-Actin-F	CATGTACGTTGCTATCCAGGC
RT-PCR β-Actin-R	CTCCTTAATGTCACGCACGAT
