# Supplementary material for: The Nucleolar Protein C1orf131 Is a Novel Gene Involved in the Progression of Lung Adenocarcinoma Cells through the AKT Signalling Pathway
Source: Int J Mol Sci. 2024 Jun 9;25(12):6381. doi: 10.3390/ijms25126381 (PMC11203618; doi:10.3390/ijms25126381)
Supplement: Supplementary file 1 [file ijms-25-06381-s001.zip › Supplementary Table. S2.xlsx]

## Sheet: Sheet1
Supplementary Table. S2. Antibodies used in the present study
Primary antibody	Company
C1orf131	Novus-85098
NPM1	Proteintech-60096
GFP	Abcam-ab6556
β-Tubulin	TransGen Biotech
β-Actin	TransGen Biotech
CDK2	CST-2546
CDK6	CST-13331
Bcl-2	CST-15071
Bax	CST-5023
E-cadherin	CST-3095
N-cadherin	CST-13116
Vimentin	CST-5741
Snail	CST-3879
AKT	CST- 9272
p-AKT S473	CST-4060
p53	Santa-sc-71820
p21	CST-2547
Secondary antibody	Company
Goat Anti-Mouse IgG, HRP Conjugated	CW0102
Goat Anti-Rabbit IgG, HRP Conjugated	CW0103
Goat anti- Mouse IgG (H+L) Secondary Antibody, Alexa Fluor™ 488	Invitrogen
Goat anti-Rabbit IgG (H+L) Secondary Antibody, Alexa Fluor™ 488	Invitrogen
Goat anti- Mouse IgG (H+L) Secondary Antibody, Alexa Fluor™ 594	Invitrogen
Goat anti-Rabbit IgG (H+L) Secondary Antibody, Alexa Fluor™ 594	Invitrogen
